# Supplementary material for: Functional Conservation of the Small GTPase Rho5/Rac1—A Tale of Yeast and Men
Source: Cells. 2024 Mar 7;13(6):472. doi: 10.3390/cells13060472 (PMC10969153; doi:10.3390/cells13060472)
Supplement: Supplementary file 1 [file cells-13-00472-s001.zip]

Archive with 1 entries (1 files):
- cells-2882787-supplementary.pdf
